# Supplementary material for: Low Expression of Claudin-7 as Potential Predictor of Distant Metastases in High-Grade Serous Ovarian Carcinoma Patients
Source: Front Oncol. 2020 Aug 4;10:1287. doi: 10.3389/fonc.2020.01287 (PMC7417514; doi:10.3389/fonc.2020.01287)
Supplement: Supplementary file 2 [file Table_1.XLSX]

## Sheet: gsea_report_for_na_pos_15535316
Table S1. Gene Set Enrichment Analysis. HALLMARK gene sets resulting significantly enriched (FDR<0.1) in the H phenotype compared to T phenotype
NAME	GS<br> follow link to MSigDB	GS DETAILS	SIZE	ES	NES	NOM p-val	FDR q-val	FWER p-val	RANK AT MAX	LEADING EDGE
HALLMARK_EPITHELIAL_MESENCHYMAL_TRANSITION	HALLMARK_EPITHELIAL_MESENCHYMAL_TRANSITION	Details ...	200	0.450254	2.28372	0	0	0	11016	tags=55%, list=30%, signal=78%
HALLMARK_HYPOXIA	HALLMARK_HYPOXIA	Details ...	200	0.432486	2.19284	0	0	0	8745	tags=45%, list=24%, signal=59%
HALLMARK_TNFA_SIGNALING_VIA_NFKB	HALLMARK_TNFA_SIGNALING_VIA_NFKB	Details ...	200	0.433609	2.17499	0	0	0	11140	tags=51%, list=31%, signal=73%
HALLMARK_ANGIOGENESIS	HALLMARK_ANGIOGENESIS	Details ...	36	0.47711	1.76409	0.0056391	0.00315814	0.011	12135	tags=69%, list=33%, signal=104%
HALLMARK_GLYCOLYSIS	HALLMARK_GLYCOLYSIS	Details ...	200	0.32611	1.66025	0	0.00993186	0.044	7894	tags=31%, list=22%, signal=39%
HALLMARK_MTORC1_SIGNALING	HALLMARK_MTORC1_SIGNALING	Details ...	200	0.306293	1.5418	0.0019685	0.03147	0.161	10890	tags=41%, list=30%, signal=58%
HALLMARK_KRAS_SIGNALING_UP	HALLMARK_KRAS_SIGNALING_UP	Details ...	200	0.304493	1.53395	0.00359712	0.0294502	0.176	9899	tags=37%, list=27%, signal=50%
HALLMARK_UV_RESPONSE_DN	HALLMARK_UV_RESPONSE_DN	Details ...	144	0.316864	1.52771	0	0.0279197	0.189	11048	tags=47%, list=30%, signal=66%
HALLMARK_IL6_JAK_STAT3_SIGNALING	HALLMARK_IL6_JAK_STAT3_SIGNALING	Details ...	87	0.331861	1.48629	0.0164534	0.0353108	0.252	10376	tags=36%, list=28%, signal=50%
HALLMARK_MYOGENESIS	HALLMARK_MYOGENESIS	Details ...	200	0.263712	1.35183	0.0240296	0.107047	0.615	9480	tags=34%, list=26%, signal=46%
HALLMARK_PANCREAS_BETA_CELLS	HALLMARK_PANCREAS_BETA_CELLS	Details ...	40	0.332744	1.25202	0.137097	0.223371	0.905	5717	tags=23%, list=16%, signal=27%
HALLMARK_COAGULATION	HALLMARK_COAGULATION	Details ...	138	0.254896	1.2336	0.0811321	0.236698	0.931	11128	tags=39%, list=31%, signal=56%
HALLMARK_UV_RESPONSE_UP	HALLMARK_UV_RESPONSE_UP	Details ...	156	0.243651	1.18594	0.12449	0.318398	0.973	6813	tags=24%, list=19%, signal=29%
HALLMARK_SPERMATOGENESIS	HALLMARK_SPERMATOGENESIS	Details ...	135	0.242183	1.16056	0.162963	0.353968	0.984	7326	tags=24%, list=20%, signal=30%
HALLMARK_INFLAMMATORY_RESPONSE	HALLMARK_INFLAMMATORY_RESPONSE	Details ...	200	0.212678	1.0724	0.297794	0.59537	1	10262	tags=32%, list=28%, signal=44%
HALLMARK_CHOLESTEROL_HOMEOSTASIS	HALLMARK_CHOLESTEROL_HOMEOSTASIS	Details ...	74	0.244345	1.06422	0.326733	0.586035	1	12034	tags=47%, list=33%, signal=70%
HALLMARK_APOPTOSIS	HALLMARK_APOPTOSIS	Details ...	161	0.205385	1.00973	0.441558	0.753645	1	9357	tags=28%, list=26%, signal=37%
HALLMARK_FATTY_ACID_METABOLISM	HALLMARK_FATTY_ACID_METABOLISM	Details ...	157	0.207449	1.0032	0.449378	0.737309	1	11550	tags=40%, list=32%, signal=58%
HALLMARK_TGF_BETA_SIGNALING	HALLMARK_TGF_BETA_SIGNALING	Details ...	54	0.247084	0.997044	0.494048	0.720269	1	8418	tags=33%, list=23%, signal=43%
HALLMARK_XENOBIOTIC_METABOLISM	HALLMARK_XENOBIOTIC_METABOLISM	Details ...	199	0.193911	0.994207	0.457529	0.695774	1	8309	tags=26%, list=23%, signal=34%
HALLMARK_KRAS_SIGNALING_DN	HALLMARK_KRAS_SIGNALING_DN		198	0.190464	0.966526	0.547101	0.762174	1	10254	tags=33%, list=28%, signal=46%
HALLMARK_NOTCH_SIGNALING	HALLMARK_NOTCH_SIGNALING		32	0.256033	0.91808	0.570175	0.897026	1	11081	tags=44%, list=30%, signal=63%
HALLMARK_WNT_BETA_CATENIN_SIGNALING	HALLMARK_WNT_BETA_CATENIN_SIGNALING		42	0.230592	0.870747	0.68616	1	1	6235	tags=21%, list=17%, signal=26%
HALLMARK_PROTEIN_SECRETION	HALLMARK_PROTEIN_SECRETION		96	0.191188	0.866551	0.735922	0.977807	1	11314	tags=35%, list=31%, signal=51%
HALLMARK_APICAL_SURFACE	HALLMARK_APICAL_SURFACE		44	0.220285	0.845479	0.716216	0.990539	1	9114	tags=34%, list=25%, signal=45%
HALLMARK_IL2_STAT5_SIGNALING	HALLMARK_IL2_STAT5_SIGNALING		200	0.159366	0.812201	0.911071	1	1	8023	tags=21%, list=22%, signal=27%
HALLMARK_COMPLEMENT	HALLMARK_COMPLEMENT		199	0.158995	0.799572	0.927757	1	1	8920	tags=24%, list=24%, signal=32%
HALLMARK_APICAL_JUNCTION	HALLMARK_APICAL_JUNCTION		200	0.157754	0.797964	0.950184	0.969511	1	9756	tags=28%, list=27%, signal=38%
HALLMARK_ANDROGEN_RESPONSE	HALLMARK_ANDROGEN_RESPONSE		101	0.174534	0.793952	0.869048	0.941413	1	12314	tags=37%, list=34%, signal=55%
HALLMARK_BILE_ACID_METABOLISM	HALLMARK_BILE_ACID_METABOLISM		112	0.167029	0.77955	0.935065	0.927251	1	7814	tags=25%, list=21%, signal=32%

## Sheet: gsea_report_for_na_neg_15535316
NAME	GS<br> follow link to MSigDB	GS DETAILS	SIZE	ES	NES	NOM p-val	FDR q-val	FWER p-val	RANK AT MAX	LEADING EDGE
HALLMARK_MYC_TARGETS_V2	HALLMARK_MYC_TARGETS_V2	Details ...	58	-0.59197	-2.45107	0	0	0	7505	tags=53%, list=21%, signal=67%
HALLMARK_OXIDATIVE_PHOSPHORYLATION	HALLMARK_OXIDATIVE_PHOSPHORYLATION	Details ...	200	-0.31257	-1.60559	0.00231481	0.0366078	0.083	12239	tags=41%, list=34%, signal=61%
HALLMARK_PEROXISOME	HALLMARK_PEROXISOME	Details ...	103	-0.322522	-1.50029	0.0102041	0.0654219	0.208	5387	tags=24%, list=15%, signal=28%
HALLMARK_INTERFERON_ALPHA_RESPONSE	HALLMARK_INTERFERON_ALPHA_RESPONSE	Details ...	97	-0.308543	-1.43147	0.0262097	0.0897836	0.338	15809	tags=59%, list=43%, signal=103%
HALLMARK_DNA_REPAIR	HALLMARK_DNA_REPAIR	Details ...	149	-0.232147	-1.14414	0.156182	0.729426	0.988	11067	tags=36%, list=30%, signal=51%
HALLMARK_MITOTIC_SPINDLE	HALLMARK_MITOTIC_SPINDLE	Details ...	200	-0.218388	-1.12261	0.178054	0.707028	0.995	12544	tags=42%, list=34%, signal=63%
HALLMARK_MYC_TARGETS_V1	HALLMARK_MYC_TARGETS_V1	Details ...	200	-0.197681	-1.01676	0.403084	1	1	7103	tags=23%, list=19%, signal=28%
HALLMARK_INTERFERON_GAMMA_RESPONSE	HALLMARK_INTERFERON_GAMMA_RESPONSE	Details ...	199	-0.187713	-0.961586	0.544811	1	1	13559	tags=38%, list=37%, signal=60%
HALLMARK_UNFOLDED_PROTEIN_RESPONSE	HALLMARK_UNFOLDED_PROTEIN_RESPONSE	Details ...	113	-0.196658	-0.924905	0.612766	1	1	5150	tags=19%, list=14%, signal=22%
HALLMARK_G2M_CHECKPOINT	HALLMARK_G2M_CHECKPOINT	Details ...	200	-0.179081	-0.923439	0.684783	1	1	10523	tags=33%, list=29%, signal=45%
HALLMARK_ADIPOGENESIS	HALLMARK_ADIPOGENESIS	Details ...	198	-0.178533	-0.919929	0.69958	1	1	5713	tags=18%, list=16%, signal=21%
HALLMARK_HEDGEHOG_SIGNALING	HALLMARK_HEDGEHOG_SIGNALING	Details ...	36	-0.245918	-0.915487	0.57384	1	1	7448	tags=28%, list=20%, signal=35%
HALLMARK_HEME_METABOLISM	HALLMARK_HEME_METABOLISM	Details ...	200	-0.174584	-0.896849	0.737527	1	1	7625	tags=20%, list=21%, signal=25%
HALLMARK_ALLOGRAFT_REJECTION	HALLMARK_ALLOGRAFT_REJECTION	Details ...	200	-0.166748	-0.859272	0.859341	1	1	10316	tags=29%, list=28%, signal=40%
HALLMARK_P53_PATHWAY	HALLMARK_P53_PATHWAY	Details ...	200	-0.151627	-0.776271	0.962555	1	1	9275	tags=26%, list=25%, signal=34%
HALLMARK_REACTIVE_OXIGEN_SPECIES_PATHWAY	HALLMARK_REACTIVE_OXIGEN_SPECIES_PATHWAY	Details ...	49	-0.183229	-0.737316	0.902834	1	1	8798	tags=24%, list=24%, signal=32%
HALLMARK_ESTROGEN_RESPONSE_EARLY	HALLMARK_ESTROGEN_RESPONSE_EARLY	Details ...	199	-0.137493	-0.705879	0.993333	1	1	9750	tags=24%, list=27%, signal=33%
HALLMARK_PI3K_AKT_MTOR_SIGNALING	HALLMARK_PI3K_AKT_MTOR_SIGNALING	Details ...	105	-0.148326	-0.683934	0.975659	1	1	7415	tags=19%, list=20%, signal=24%
HALLMARK_E2F_TARGETS	HALLMARK_E2F_TARGETS	Details ...	200	-0.130389	-0.668079	1	1	1	10752	tags=27%, list=29%, signal=38%
HALLMARK_ESTROGEN_RESPONSE_LATE	HALLMARK_ESTROGEN_RESPONSE_LATE	Details ...	199	-0.125312	-0.635918	1	0.993773	1	5289	tags=12%, list=15%, signal=13%
