# Supplementary material for: Low Expression of Claudin-7 as Potential Predictor of Distant Metastases in High-Grade Serous Ovarian Carcinoma Patients
Source: Front Oncol. 2020 Aug 4;10:1287. doi: 10.3389/fonc.2020.01287 (PMC7417514; doi:10.3389/fonc.2020.01287)
Supplement: Supplementary file 3 [file Table_2.XLSX]

## Sheet: Glycolisis
Table S2. List of genes included in Glycolisis and Angiogenesis signaling pathway (MSigDB). Genes CLDN3, CLDN9, APP and COL3A1 are underlined in yellow.
Gene Symbol	Entrez Gene ID	Gene Description
ABCB6	10058	ATP-binding cassette, sub-family B (MDR/...
ADORA2B	136	adenosine A2b receptor
AGL	178	amylo-alpha-1, 6-glucosidase, 4-alpha-gl...
AGRN	375790	agrin
AK3	50808	adenylate kinase 3
AK4	205	adenylate kinase 4
AKR1A1	10327	aldo-keto reductase family 1, member A1 ...
ALDH7A1	501	aldehyde dehydrogenase 7 family, member A1
ALDH9A1	223	aldehyde dehydrogenase 9 family, member A1
ALDOA	226	aldolase A, fructose-bisphosphate
ALDOB	229	aldolase B, fructose-bisphosphate
ALG1	56052	asparagine-linked glycosylation 1, beta-...
ANG	283	angiogenin, ribonuclease, RNase A family, 5
ANGPTL4	51129	angiopoietin-like 4
ANKZF1	55139	ankyrin repeat and zinc finger domain co...
ARPP19	10776	cAMP-regulated phosphoprotein, 19kDa
ARTN	9048	artemin
AURKA	6790	aurora kinase A
B3GALT6	126792	UDP-Gal:betaGal beta 1,3-galactosyltrans...
B3GAT1	27087	beta-1,3-glucuronyltransferase 1 (glucur...
B3GAT3	26229	beta-1,3-glucuronyltransferase 3 (glucur...
B3GNT3	10331	UDP-GlcNAc:betaGal beta-1,3-N-acetylgluc...
B4GALT1	2683	UDP-Gal:betaGlcNAc beta 1,4- galactosylt...
B4GALT2	8704	UDP-Gal:betaGlcNAc beta 1,4- galactosylt...
B4GALT4	8702	UDP-Gal:betaGlcNAc beta 1,4- galactosylt...
B4GALT7	11285	xylosylprotein beta 1,4-galactosyltransf...
BIK	638	BCL2-interacting killer (apoptosis-induc...
BPNT1	10380	3'(2'), 5'-bisphosphate nucleotidase 1
CACNA1H	8912	calcium channel, voltage-dependent, T ty...
CAPN5	726	calpain 5
CASP6	839	caspase 6, apoptosis-related cysteine pe...
CD44	960	CD44 molecule (Indian blood group)
CDK1	983	cyclin-dependent kinase 1
CENPA	1058	centromere protein A
CHPF	79586	chondroitin polymerizing factor
CHPF2	54480	chondroitin polymerizing factor 2
CHST1	8534	carbohydrate (keratan sulfate Gal-6) sul...
CHST12	55501	carbohydrate (chondroitin 4) sulfotransf...
CHST2	9435	carbohydrate (N-acetylglucosamine-6-O) s...
CHST4	10164	carbohydrate (N-acetylglucosamine 6-O) s...
CHST6	4166	carbohydrate (N-acetylglucosamine 6-O) s...
CITED2	10370	Cbp/p300-interacting transactivator, wit...
CLDN3	1365	claudin 3
CLDN9	9080	claudin 9
CLN6	54982	ceroid-lipofuscinosis, neuronal 6, late ...
COG2	22796	component of oligomeric golgi complex 2
COL5A1	1289	collagen, type V, alpha 1
COPB2	9276	coatomer protein complex, subunit beta 2...
CTH	1491	cystathionase (cystathionine gamma-lyase)
CXCR4	7852	chemokine (C-X-C motif) receptor 4
CYB5A	1528	cytochrome b5 type A (microsomal)
DCN	1634	decorin
DDIT4	54541	DNA-damage-inducible transcript 4
DEPDC1	55635	DEP domain containing 1
DLD	1738	dihydrolipoamide dehydrogenase
DPYSL4	10570	dihydropyrimidinase-like 4
DSC2	1824	desmocollin 2
ECD	11319	ecdysoneless homolog (Drosophila)
EFNA3	1944	ephrin-A3
EGFR	1956	epidermal growth factor receptor
EGLN3	112399	egl nine homolog 3 (C. elegans)
ELF3	1999	E74-like factor 3 (ets domain transcript...
ENO1	2023	enolase 1, (alpha)
ENO2	2026	enolase 2 (gamma, neuronal)
ERO1L	30001	ERO1-like (S. cerevisiae)
EXT1	2131	exostosin 1
EXT2	2132	exostosin 2
FAM162A	26355	family with sequence similarity 162, mem...
FBP2	8789	fructose-1,6-bisphosphatase 2
FKBP4	2288	FK506 binding protein 4, 59kDa
FUT8	2530	fucosyltransferase 8 (alpha (1,6) fucosy...
G6PD	2539	glucose-6-phosphate dehydrogenase
GAL3ST1	9514	galactose-3-O-sulfotransferase 1
GALE	2582	UDP-galactose-4-epimerase
GALK1	2584	galactokinase 1
GALK2	2585	galactokinase 2
GAPDHS	26330	glyceraldehyde-3-phosphate dehydrogenase...
GCLC	2729	glutamate-cysteine ligase, catalytic sub...
GFPT1	2673	glutamine--fructose-6-phosphate transami...
GLCE	26035	glucuronic acid epimerase
GLRX	2745	glutaredoxin (thioltransferase)
GMPPA	29926	GDP-mannose pyrophosphorylase A
GMPPB	29925	GDP-mannose pyrophosphorylase B
GNE	10020	glucosamine (UDP-N-acetyl)-2-epimerase/N...
GNPDA1	10007	glucosamine-6-phosphate deaminase 1
GOT1	2805	glutamic-oxaloacetic transaminase 1, sol...
GOT2	2806	glutamic-oxaloacetic transaminase 2, mit...
GPC1	2817	glypican 1
GPC3	2719	glypican 3
GPC4	2239	glypican 4
GPR87	53836	G protein-coupled receptor 87
GUSB	2990	glucuronidase, beta
GYS1	2997	glycogen synthase 1 (muscle)
GYS2	2998	glycogen synthase 2 (liver)
HAX1	10456	HCLS1 associated protein X-1
HDLBP	3069	high density lipoprotein binding protein
HK2	3099	hexokinase 2
HMMR	3161	hyaluronan-mediated motility receptor (R...
HOMER1	9456	homer homolog 1 (Drosophila)
HS2ST1	9653	heparan sulfate 2-O-sulfotransferase 1
HS6ST2	90161	heparan sulfate 6-O-sulfotransferase 2
HSPA5	3309	heat shock 70kDa protein 5 (glucose-regu...
IDH1	3417	isocitrate dehydrogenase 1 (NADP+), soluble
IDUA	3425	iduronidase, alpha-L-
IER3	8870	immediate early response 3
IGFBP3	3486	insulin-like growth factor binding prote...
IL13RA1	3597	interleukin 13 receptor, alpha 1
IRS2	8660	insulin receptor substrate 2
ISG20	3669	interferon stimulated exonuclease gene 2...
KDELR3	11015	KDEL (Lys-Asp-Glu-Leu) endoplasmic retic...
KIF20A	10112	kinesin family member 20A
KIF2A	3796	kinesin heavy chain member 2A
LCT	3938	lactase
LDHA	3939	lactate dehydrogenase A
LDHC	3948	lactate dehydrogenase C
LHPP	64077	phospholysine phosphohistidine inorganic...
LHX9	56956	LIM homeobox 9
MDH1	4190	malate dehydrogenase 1, NAD (soluble)
MDH2	4191	malate dehydrogenase 2, NAD (mitochondrial)
ME1	4199	malic enzyme 1, NADP(+)-dependent, cytos...
ME2	4200	malic enzyme 2, NAD(+)-dependent, mitoch...
MED24	9862	mediator complex subunit 24
MERTK	10461	c-mer proto-oncogene tyrosine kinase
MET	4233	met proto-oncogene (hepatocyte growth fa...
MIF	4282	macrophage migration inhibitory factor (...
MIOX	55586	myo-inositol oxygenase
MPI	4351	mannose phosphate isomerase
MXI1	4601	MAX interactor 1
NANP	140838	N-acetylneuraminic acid phosphatase
NASP	4678	nuclear autoantigenic sperm protein (his...
NDST3	9348	N-deacetylase/N-sulfotransferase (hepara...
NDUFV3	4731	NADH dehydrogenase (ubiquinone) flavopro...
NOL3	8996	nucleolar protein 3 (apoptosis repressor...
NSDHL	50814	NAD(P) dependent steroid dehydrogenase-like
NT5E	4907	5'-nucleotidase, ecto (CD73)
P4HA1	5033	prolyl 4-hydroxylase, alpha polypeptide I
P4HA2	8974	prolyl 4-hydroxylase, alpha polypeptide II
PAM	5066	peptidylglycine alpha-amidating monooxyg...
PAXIP1	22976	PAX interacting (with transcription-acti...
PC	5091	pyruvate carboxylase
PDK3	5165	pyruvate dehydrogenase kinase, isozyme 3
PFKFB1	5207	6-phosphofructo-2-kinase/fructose-2,6-bi...
PFKP	5214	phosphofructokinase, platelet
PGAM1	5223	phosphoglycerate mutase 1 (brain)
PGAM2	5224	phosphoglycerate mutase 2 (muscle)
PGK1	5230	phosphoglycerate kinase 1
PGLS	25796	6-phosphogluconolactonase
PGM2	55276	phosphoglucomutase 2
PHKA2	5256	phosphorylase kinase, alpha 2 (liver)
PKM2	5315	pyruvate kinase, muscle
PKP2	5318	plakophilin 2
PLOD1	5351	procollagen-lysine, 2-oxoglutarate 5-dio...
PLOD2	5352	procollagen-lysine, 2-oxoglutarate 5-dio...
PMM2	5373	phosphomannomutase 2
POLR3K	51728	polymerase (RNA) III (DNA directed) poly...
PPFIA4	8497	protein tyrosine phosphatase, receptor t...
PPIA	5478	peptidylprolyl isomerase A (cyclophilin A)
PPP2CB	5516	protein phosphatase 2, catalytic subunit...
PRPS1	5631	phosphoribosyl pyrophosphate synthetase 1
PSMC4	5704	proteasome (prosome, macropain) 26S subu...
PYGB	5834	phosphorylase, glycogen; brain
PYGL	5836	phosphorylase, glycogen, liver
QSOX1	5768	quiescin Q6 sulfhydryl oxidase 1
RARS	5917	arginyl-tRNA synthetase
RBCK1	10616	RanBP-type and C3HC4-type zinc finger co...
RPE	6120	ribulose-5-phosphate-3-epimerase
RRAGD	58528	Ras-related GTP binding D
SAP30	8819	Sin3A-associated protein, 30kDa
SDC1	6382	syndecan 1
SDC2	6383	syndecan 2
SDC3	9672	syndecan 3
SDHC	6391	succinate dehydrogenase complex, subunit...
SLC16A3	9123	solute carrier family 16, member 3 (mono...
SLC25A10	1468	solute carrier family 25 (mitochondrial ...
SLC25A13	10165	solute carrier family 25, member 13 (cit...
SLC35A3	23443	solute carrier family 35 (UDP-N-acetylgl...
SLC37A4	2542	solute carrier family 37 (glucose-6-phos...
SOD1	6647	superoxide dismutase 1, soluble
SOX9	6662	SRY (sex determining region Y)-box 9
SPAG4	6676	sperm associated antigen 4
SRD5A3	79644	steroid 5 alpha-reductase 3
STC1	6781	stanniocalcin 1
STC2	8614	stanniocalcin 2
STMN1	3925	stathmin 1
TALDO1	6888	transaldolase 1
TFF3	7033	trefoil factor 3 (intestinal)
TGFA	7039	transforming growth factor, alpha
TGFBI	7045	transforming growth factor, beta-induced...
TKTL1	8277	transketolase-like 1
TPBG	7162	trophoblast glycoprotein
TPI1	7167	triosephosphate isomerase 1
TPST1	8460	tyrosylprotein sulfotransferase 1
TSTA3	7264	tissue specific transplantation antigen ...
TXN	7295	thioredoxin
UGP2	7360	UDP-glucose pyrophosphorylase 2
VCAN	1462	versican
VEGFA	7422	vascular endothelial growth factor A
VLDLR	7436	very low density lipoprotein receptor
XYLT2	64132	xylosyltransferase II
ZNF292	23036	zinc finger protein 292

## Sheet: Angiogenesis
Gene Symbol	Entrez Gene ID	Gene Description
APOH	350	apolipoprotein H (beta-2-glycoprotein I)
APP	351	amyloid beta (A4) precursor protein
CCND2	894	cyclin D2
COL3A1	1281	collagen, type III, alpha 1
COL5A2	1290	collagen, type V, alpha 2
CXCL6	6372	chemokine (C-X-C motif) ligand 6 (granulo...
FGFR1	2260	fibroblast growth factor receptor 1
FSTL1	11167	follistatin-like 1
ITGAV	3685	integrin, alpha V (vitronectin receptor, ...
JAG1	182	jagged 1
JAG2	3714	jagged 2
KCNJ8	3764	potassium inwardly-rectifying channel, su...
LPL	4023	lipoprotein lipase
LRPAP1	4043	low density lipoprotein receptor-related ...
LUM	4060	lumican
MSX1	4487	msh homeobox 1
NRP1	8829	neuropilin 1
OLR1	4973	oxidized low density lipoprotein (lectin-...
PDGFA	5154	platelet-derived growth factor alpha poly...
PF4	5196	platelet factor 4
PGLYRP1	8993	peptidoglycan recognition protein 1
POSTN	10631	periostin, osteoblast specific factor
PRG2	5553	proteoglycan 2, bone marrow (natural kill...
PTK2	5747	PTK2 protein tyrosine kinase 2
S100A4	6275	S100 calcium binding protein A4
SERPINA5	5104	serpin peptidase inhibitor, clade A (alph...
SLCO2A1	6578	solute carrier organic anion transporter ...
SPP1	6696	secreted phosphoprotein 1
STC1	6781	stanniocalcin 1
THBD	7056	thrombomodulin
TIMP1	7076	TIMP metallopeptidase inhibitor 1
TNFRSF21	27242	tumor necrosis factor receptor superfamil...
VAV2	7410	vav 2 guanine nucleotide exchange factor
VCAN	1462	versican
VEGFA	7422	vascular endothelial growth factor A
VTN	7448	vitronectin
